# Supplementary material for: Virulence determinants and toxin profile of methicillin resistant Staphylococcus aureus from commercial cheese in Bangladesh: A public health risk
Source: PLoS One. 2026 Jun 11;21(6):e0350222. doi: 10.1371/journal.pone.0350222 (PMC13257977; doi:10.1371/journal.pone.0350222)
Supplement: S7 Fig — (ZIP) [file pone.0350222.s012.zip]

Archive with 2 entries (2 files):
- Figure S7(A).tif
- Figure S7(B).tif
